# Supplementary material for: Factors Associated with Dental Care Utilization for Oral Disease Prevention Among Adolescents in Multicultural Families in Republic of Korea
Source: Healthcare (Basel). 2024 Oct 28;12(21):2141. doi: 10.3390/healthcare12212141 (PMC11545048; doi:10.3390/healthcare12212141)
Supplement: Supplementary file 1 [file healthcare-12-02141-s001.zip]

Archive with 1 entries (1 files):
- healthcare-3254195-supplementary.pdf
